# Supplementary material for: Micronutrient intakes in the Dutch diet: foods, fortified foods and supplements in a cross sectional study
Source: Eur J Nutr. 2023 Aug 5;62(8):3161–79. doi: 10.1007/s00394-023-03219-4 (PMC10611853; doi:10.1007/s00394-023-03219-4)
Supplement: Supplementary file 2 — Supplementary file2 (XLSX 59 KB) [file 394_2023_3219_MOESM2_ESM.xlsx]

## Sheet: Info
Online supplementary material for: Micronutrient Intakes in the Dutch Diet: Foods, Fortified Foods and Supplements in a Cross-Sectional Study
Authors: Julia K. Bird 0000-0001-6015-3576, Maaike J. Bruins20000-0001-9517-4617, Marco E. Turini 0009-0007-9583-7119
This spreadsheet contains intake distributions for the micronutrients presented in the publication above.
The dataset used was the Dutch Nutrition and Food Consumption Survey 2012-2016
The output was produced using SPADE version 4.1.00
Legend:
AM	Arithmetic mean
P5	5th percentile
P10	10th percentile
P25	25th percentile
P50	50th percentile (median)
P75	75th percentile
P90	90th percentile
P95	95th percentile
RAE	Vitamin A - Retinol activity equivalents
Age groups:
(0,1]	1 year olds
(1,3]	2-3 year olds
(3,8]	4-8 year olds
(8,13]	9-13 year olds
(13,17]	14-17 year olds
(17,49]	18-49 year olds
(49,69]	50-69 year olds
(69,79]	70-79 year olds

## Sheet: Calcium
Calcium (mg)
Base diet	AM	P5	P10	P25	P50	P75	P90	P95
(0,79]	919.971	454.156	535.877	688.927	886.686	1114.93	1346.41	1498.04
(0,1]	561.722	260.097	310.944	402.858	535.261	691.044	851.961	966.931
(1,3]	613.798	290.134	347.12	452.349	587.291	743.785	911.82	1033.9
(3,8]	685.28	334.205	394.7	508.179	654.931	829.894	1011.2	1136.78
(8,13]	763.907	389.728	450.489	573.822	734.239	922.178	1118.92	1242.49
(13,17]	817.256	421.137	490.863	618.178	784.967	984.378	1189	1320.25
(17,49]	950.691	502.745	580.103	727.18	917.165	1137.62	1364.4	1511.5
(49,69]	1000.97	539.721	620.506	772.104	967.372	1192.76	1424.3	1577.54
(69,79]	966.622	520.91	598.684	743.458	934.59	1153.81	1378.82	1520.84
Base+fortified	AM	P5	P10	P25	P50	P75	P90	P95
(0,79]	958.4	497.738	576.64	725.977	921.616	1150.88	1387.1	1542.93
(0,1]	700.956	356.152	415.268	520.973	671.793	848.285	1030.3	1160.4
(1,3]	723.381	367.953	432.749	547.002	693.968	865.043	1046.81	1180.7
(3,8]	759.44	392.622	455.446	573.532	727.605	910.514	1101.6	1234.06
(8,13]	812.763	430.344	491.741	617.434	781.211	973.885	1177.42	1304.17
(13,17]	855.777	454.458	524.49	653.027	821.816	1024.35	1233.71	1369.44
(17,49]	984.548	531.538	609.011	756.46	948.474	1173.29	1406.14	1558.56
(49,69]	1032.99	566.954	647.209	799.746	996.543	1226.51	1464.55	1623.77
(69,79]	982.485	537.757	614.14	757.619	948.816	1168.53	1396.96	1544.63
Base+fortified+supplements	AM	P5	P10	P25	P50	P75	P90	P95
(0,79]	989.318	509.071	591.242	746.424	949.124	1187.77	1438.69	1607.11
(0,1]	662.722	336.934	392.637	491.923	629.155	798.394	976.85	1097.39
(1,3]	723.315	373.272	428.645	543.689	690.076	874.587	1060.31	1177.56
(3,8]	780.011	404.996	469.179	590.096	748.568	933.073	1132.19	1257.82
(8,13]	833.452	439.812	502.459	630.917	800.718	997.464	1204.08	1341.78
(13,17]	864.952	458.628	526.19	659.444	834.701	1033.52	1241.48	1373.75
(17,49]	1004.68	544.42	622.781	771.92	966.214	1196.08	1435.5	1597.39
(49,69]	1083.58	595.36	678.357	836.636	1043.02	1284.91	1543.5	1709.48
(69,79]	1050.99	559.883	642.034	799.637	1005.78	1254.5	1514.1	1697.68

## Sheet: Iron
Iron (mg)
Base diet	AM	P5	P10	P25	P50	P75	P90	P95
(0,79]	9.62849	5.14957	6.11047	7.7044	9.50423	11.4241	13.2875	14.4779
(0,1]	3.98112	2.12127	2.44953	3.02878	3.84145	4.77631	5.7259	6.39716
(1,3]	5.11235	2.85228	3.24293	4.00796	4.94157	6.05003	7.15427	7.96519
(3,8]	6.55196	3.78332	4.27755	5.20484	6.36334	7.71245	9.03976	9.95599
(8,13]	7.83984	4.78406	5.30805	6.34198	7.65135	9.13053	10.6267	11.5697
(13,17]	8.56818	5.28022	5.9066	6.98998	8.36111	9.95126	11.5274	12.5508
(17,49]	10.025	6.27594	6.96531	8.23054	9.80934	11.5872	13.3572	14.4994
(49,69]	10.5952	6.74461	7.46272	8.76484	10.3808	12.1893	14.0021	15.1848
(69,79]	10.5191	6.73361	7.43248	8.69847	10.3075	12.1048	13.9135	15.0124
Base+fortified	AM	P5	P10	P25	P50	P75	P90	P95
(0,79]	9.90613	5.59689	6.46476	7.97141	9.74174	11.6623	13.5427	14.7426
(0,1]	6.17081	3.60888	4.07704	4.88885	6.00477	7.26441	8.52458	9.40621
(1,3]	5.47889	3.11787	3.53766	4.33764	5.31203	6.45641	7.59698	8.43272
(3,8]	7.07453	4.14991	4.66773	5.64743	6.87731	8.30151	9.70617	10.6675
(8,13]	8.41233	5.21323	5.76243	6.84897	8.21829	9.76764	11.3286	12.3006
(13,17]	9.05065	5.64348	6.28744	7.41606	8.83954	10.4824	12.1227	13.161
(17,49]	10.1682	6.41338	7.09936	8.36775	9.94971	11.732	13.5169	14.6555
(49,69]	10.7951	6.89466	7.61738	8.93464	10.5721	12.4089	14.2556	15.4619
(69,79]	10.9617	7.06108	7.7736	9.08453	10.7436	12.6013	14.4542	15.5981
Base+fortified+supplements	AM	P5	P10	P25	P50	P75	P90	P95
(0,79]	11.1938	5.82405	6.74083	8.35692	10.352	12.7463	15.78	18.9205
(0,1]	6.54349	3.45016	3.90649	4.8989	6.21515	7.8176	9.55468	10.7873
(1,3]	6.15042	3.40874	3.86597	4.68371	5.81277	7.19775	8.69859	9.85528
(3,8]	7.47203	4.31508	4.83928	5.84165	7.15117	8.66113	10.264	11.4696
(8,13]	8.86411	5.21818	5.78515	6.89556	8.31916	10.0441	12.0478	13.9155
(13,17]	9.90435	5.65652	6.32927	7.53063	9.06417	10.9744	13.63	16.4952
(17,49]	11.7162	6.78516	7.52862	8.91768	10.7425	13.0689	16.2385	19.8036
(49,69]	12.1443	7.22407	7.97498	9.39234	11.223	13.5492	16.5722	19.6026
(69,79]	12.49	7.1152	7.84627	9.30207	11.1901	13.6659	17.1271	20.8616

## Sheet: Zinc
Zinc (mg)
FEMALE										MALE
Base diet	AM	P5	P10	P25	P50	P75	P90	P95		Base diet	AM	P5	P10	P25	P50	P75	P90	P95
(0,79]	8.59665	5.27161	5.98932	7.13768	8.4783	9.95269	11.4014	12.3154		(0,79]	11.1376	6.07715	7.22133	9.04955	11.0323	13.1089	15.1585	16.4656
(0,1]	3.62679	2.14708	2.40301	2.88481	3.5014	4.246	4.96168	5.4963		(0,1]	4.68285	2.8268	3.15069	3.7418	4.51757	5.46566	6.44009	7.13313
(1,3]	5.55196	3.40251	3.79165	4.5086	5.41084	6.45137	7.50365	8.18681		(1,3]	5.78998	3.48123	3.85826	4.61528	5.60831	6.75608	7.98339	8.73547
(3,8]	6.9617	4.42869	4.8891	5.74216	6.80731	8.00429	9.22046	10.0153		(3,8]	7.4263	4.54427	5.07235	6.00401	7.21194	8.63918	10.0687	11.0431
(8,13]	7.73464	5.00394	5.53177	6.46299	7.57573	8.83812	10.127	10.9349		(8,13]	9.09246	5.80326	6.38378	7.49553	8.88773	10.4861	12.0578	13.1239
(13,17]	8.13306	5.34946	5.84309	6.76161	7.96915	9.32342	10.6668	11.5004		(13,17]	10.0684	6.57333	7.20816	8.36722	9.85283	11.5452	13.1905	14.3265
(17,49]	8.78072	5.83854	6.37611	7.36842	8.61297	10.0134	11.4112	12.294		(17,49]	11.9899	7.85947	8.6153	10.0001	11.7363	13.7066	15.6831	16.9913
(49,69]	9.15606	6.1231	6.68239	7.719	8.98993	10.4177	11.8344	12.7488		(49,69]	11.9935	7.92373	8.67177	10.0332	11.7524	13.6772	15.6302	16.8805
(69,79]	9.27322	6.21781	6.78448	7.82101	9.11532	10.5327	11.9831	12.9267		(69,79]	11.2102	7.38323	8.06096	9.34973	10.9926	12.8164	14.6361	15.7985
Base+fortified	AM	P5	P10	P25	P50	P75	P90	P95		Base+fortified	AM	P5	P10	P25	P50	P75	P90	P95
(0,79]	8.70941	5.34465	6.03017	7.19999	8.5764	10.0789	11.5673	12.5033		(0,79]	11.2276	6.24269	7.34284	9.11379	11.0849	13.1788	15.2748	16.6264
(0,1]	4.98582	3.19194	3.50769	4.09636	4.84199	5.73509	6.58888	7.22487		(0,1]	4.95978	3.10563	3.42898	4.01843	4.7922	5.73998	6.71793	7.4163
(1,3]	5.67384	3.64008	4.00212	4.68705	5.55336	6.51003	7.51959	8.15191		(1,3]	6.03379	3.74026	4.1058	4.86684	5.84326	6.99188	8.2316	8.99299
(3,8]	6.57098	4.23715	4.66099	5.44278	6.42075	7.52223	8.65833	9.40785		(3,8]	7.6181	4.75449	5.27517	6.19641	7.39005	8.8206	10.2658	11.2481
(8,13]	7.38743	4.82038	5.31151	6.18411	7.23188	8.42508	9.6718	10.4371		(8,13]	9.23575	5.9553	6.52639	7.6242	9.01606	10.6263	12.2223	13.3107
(13,17]	7.94533	5.27571	5.7451	6.62256	7.78558	9.08171	10.3866	11.2135		(13,17]	10.1869	6.69207	7.31394	8.46656	9.95789	11.6642	13.3399	14.5028
(17,49]	9.03763	6.05991	6.60075	7.59578	8.85276	10.2843	11.7236	12.6247		(17,49]	12.0628	7.91359	8.66259	10.0401	11.7839	13.7876	15.8144	17.1644
(49,69]	9.32472	6.30179	6.85242	7.87728	9.14496	10.5874	12.019	12.9357		(49,69]	12.055	7.96605	8.70446	10.0605	11.7892	13.7451	15.7531	17.0472
(69,79]	9.10052	6.14017	6.69341	7.68247	8.92632	10.323	11.7544	12.6874		(69,79]	11.2802	7.44313	8.11563	9.39413	11.0419	12.8889	14.7502	15.9483
FEMALE AND MALE
Base+fortified+supplements	AM	P5	P10	P25	P50	P75	P90	P95
(0,79]	11.1932	5.87626	6.78154	8.38404	10.4057	12.9021	16.2017	19.5133
(0,1]	5.42011	3.1401	3.52603	4.20812	5.13685	6.22315	7.4423	8.34379
(1,3]	6.20761	3.72781	4.11333	4.89518	5.95483	7.1879	8.46998	9.39846
(3,8]	7.47855	4.52581	5.01403	5.95811	7.19398	8.62015	10.145	11.1972
(8,13]	8.89734	5.35128	5.89775	6.96852	8.3576	10.062	11.9979	13.631
(13,17]	9.71494	5.89866	6.49485	7.63567	9.14595	11.0082	13.2845	15.1949
(17,49]	11.7173	6.94492	7.65769	9.04746	10.8938	13.2692	16.4226	19.6666
(49,69]	12.3449	7.21398	7.95929	9.38639	11.3548	13.9508	17.8164	21.4355
(69,79]	12.0089	6.93265	7.66141	9.04466	10.9619	13.5562	17.5296	21.3736

## Sheet: RAE
Vitamin A (RAE)
Base diet	AM	P5	P10	P25	P50	P75	P90	P95
(0,79]	665.842	237.466	289.302	402.886	579.714	831.741	1145.43	1383.27
(0,1]	365.656	145.564	174.648	231.846	325.469	453.939	609.101	734.937
(1,3]	394.632	156.131	189.291	255.337	352.078	483.01	645.101	781.703
(3,8]	433.82	172.513	206.838	278.047	384.789	533.866	716.323	857.608
(8,13]	480.083	193.59	228.608	307.94	427.21	593.021	798.469	943.588
(13,17]	515.063	205.94	246.669	330.542	457.058	636.771	855.782	1017.8
(17,49]	642.173	250.783	300.325	406.198	567.947	794.273	1071.11	1282.19
(49,69]	794.554	314.314	376.183	506.513	704.336	980.276	1321.12	1582.24
(69,79]	873.766	350.904	416.929	559.472	777.956	1079.23	1452.82	1718.99
Base+fortified	AM	P5	P10	P25	P50	P75	P90	P95
(0,79]	766.684	304.452	363.299	488.811	680.218	947.08	1273.6	1519.76
(0,1]	549.316	232.947	276.391	360.602	495.818	677.588	892.98	1065.15
(1,3]	561.316	236.824	283.39	374.946	508.097	682.933	897.511	1072.7
(3,8]	575.39	245.085	289.706	381.657	517.477	703.463	926.756	1099.83
(8,13]	599.839	257.431	301.492	398.17	541.223	735.484	969.933	1139.38
(13,17]	622.929	265.192	314.144	413.464	560.806	764.887	1008.63	1187.01
(17,49]	728.194	304.893	360.796	478.316	654.012	894.829	1183.92	1399.95
(49,69]	890.336	374.619	443.812	587.192	800.222	1092.15	1445.4	1712.92
(69,79]	992.993	424.478	498.649	658.077	896.158	1218.22	1611.43	1887.19
Base+fortified+supplements	AM	P5	P10	P25	P50	P75	P90	P95
(0,79]	876.155	329.362	395.6	539.093	764.529	1091.45	1487.13	1785.33
(0,1]	625.922	252.296	301.512	400.001	545.706	758.359	1036.67	1248.28
(1,3]	623.342	253.095	302.013	403	559.887	772.274	1017.9	1198.92
(3,8]	643.426	265.453	312.243	417.631	573.403	790.767	1056.5	1254.29
(8,13]	675.005	274.949	324.648	433.015	598.892	828.723	1114.74	1333.15
(13,17]	686.427	282.921	335.454	446.635	612.943	845.575	1137.28	1336.12
(17,49]	834.995	330.054	393.237	528.076	736.014	1033.57	1381.56	1638.83
(49,69]	1022.17	409.662	487.225	651.522	907.39	1273.27	1703.71	2019.34
(69,79]	1141.31	461.518	550.697	734.809	1021.64	1417.37	1870.95	2219.46

## Sheet: B6
Vitamin B6 (mg)
FEMALE										MALE
Base diet	AM	P5	P10	P25	P50	P75	P90	P95		Base diet	AM	P5	P10	P25	P50	P75	P90	P95
(0,79]	1.23286	0.68312	0.791414	0.980188	1.20632	1.45743	1.70903	1.86958		(0,79]	1.58125	0.794863	0.976073	1.26003	1.56429	1.88409	2.20263	2.40697
(0,1]	0.624617	0.353462	0.399046	0.485966	0.59904	0.73793	0.873494	0.975928		(0,1]	0.56743	0.327986	0.36863	0.443715	0.543819	0.668218	0.798101	0.891578
(1,3]	0.734963	0.419868	0.4737	0.578235	0.712806	0.864516	1.02855	1.1319		(1,3]	0.730897	0.418942	0.468943	0.570931	0.704241	0.860718	1.02962	1.13348
(3,8]	0.881984	0.511993	0.576441	0.698428	0.853912	1.03288	1.22111	1.34517		(3,8]	0.983577	0.575079	0.647911	0.778684	0.950707	1.1535	1.36324	1.50813
(8,13]	1.01755	0.60347	0.680348	0.818535	0.988356	1.18519	1.39343	1.52336		(8,13]	1.24927	0.770154	0.852067	1.0134	1.21611	1.45274	1.68634	1.84899
(13,17]	1.11066	0.675589	0.749839	0.890433	1.08055	1.29613	1.51608	1.6568		(13,17]	1.40789	0.89111	0.983164	1.15239	1.37331	1.62624	1.87505	2.04749
(17,49]	1.29074	0.799231	0.886363	1.04822	1.25641	1.49682	1.74098	1.89626		(17,49]	1.72383	1.09456	1.20797	1.41669	1.68084	1.98511	2.29293	2.49852
(49,69]	1.32991	0.831595	0.919798	1.08681	1.29631	1.538	1.78136	1.93827		(49,69]	1.71409	1.09812	1.2102	1.41353	1.67329	1.96868	2.27148	2.46685
(69,79]	1.28546	0.80027	0.888751	1.04877	1.25295	1.48637	1.72764	1.88671		(69,79]	1.57689	1.00663	1.10564	1.29604	1.54052	1.81442	2.09362	2.2729
Base+fortified	AM	P5	P10	P25	P50	P75	P90	P95		Base+fortified	AM	P5	P10	P25	P50	P75	P90	P95
(0,79]	1.38941	0.80886	0.914034	1.10326	1.34614	1.62909	1.92246	2.11606		(0,79]	1.76973	0.977803	1.12999	1.39758	1.721	2.08871	2.47012	2.72194
(0,1]	0.8167	0.477318	0.53353	0.641165	0.782343	0.957839	1.13149	1.26428		(0,1]	0.838439	0.506572	0.562438	0.665761	0.804109	0.977432	1.16036	1.29336
(1,3]	0.978965	0.572711	0.640959	0.774189	0.946474	1.14507	1.36204	1.50057		(1,3]	1.01726	0.604974	0.668289	0.802361	0.976768	1.18795	1.42395	1.56538
(3,8]	1.15939	0.684052	0.766066	0.919602	1.11948	1.35285	1.60202	1.772		(3,8]	1.27688	0.762387	0.851703	1.01315	1.22906	1.49194	1.76505	1.95187
(8,13]	1.29404	0.770481	0.864738	1.03662	1.25071	1.50514	1.77544	1.95068		(8,13]	1.53739	0.94018	1.04181	1.23517	1.48924	1.78655	2.09457	2.30948
(13,17]	1.37375	0.83153	0.921099	1.09286	1.32848	1.60498	1.89188	2.07549		(13,17]	1.68678	1.05	1.15866	1.36408	1.63637	1.956	2.28069	2.50451
(17,49]	1.46033	0.891813	0.988765	1.1735	1.41464	1.69713	1.99286	2.18552		(17,49]	1.92921	1.19791	1.32365	1.56048	1.86805	2.23228	2.61061	2.86516
(49,69]	1.41601	0.860641	0.955976	1.13778	1.37107	1.64672	1.93132	2.11899		(49,69]	1.83201	1.13341	1.25579	1.48066	1.77503	2.11909	2.48272	2.72366
(69,79]	1.35256	0.819938	0.913253	1.08507	1.30921	1.5722	1.85088	2.03827		(69,79]	1.65917	1.02723	1.13268	1.33856	1.60932	1.9219	2.24786	2.46291
MALE AND FEMALE
Base+fortified+supplements	AM	P5	P10	P25	P50	P75	P90	P95
(0,79]	2.56952	0.920711	1.05589	1.31604	1.67681	2.19122	3.07442	4.43002
(0,1]	1.14133	0.512475	0.570581	0.710725	0.901741	1.16416	1.5246	1.89676
(1,3]	1.2227	0.6125	0.687867	0.842225	1.05454	1.33887	1.71405	2.05512
(3,8]	1.405	0.74429	0.833027	1.01619	1.26508	1.58269	1.9481	2.25558
(8,13]	1.594	0.862421	0.971189	1.1763	1.45415	1.80253	2.21348	2.55386
(13,17]	1.73344	0.930936	1.04343	1.26031	1.55943	1.92841	2.37771	2.73481
(17,49]	2.63471	1.04193	1.17081	1.4229	1.78243	2.30357	3.15211	4.63911
(49,69]	3.17058	1.01288	1.13925	1.39459	1.7642	2.36822	3.59664	6.75142
(69,79]	2.83036	0.963087	1.08496	1.32671	1.68379	2.26263	3.39447	5.70703

## Sheet: Folate equivalents
Folate equivalents (μg)
FEMALE										MALE
Base diet	AM	P5	P10	P25	P50	P75	P90	P95		Base diet	AM	P5	P10	P25	P50	P75	P90	P95
(0,79]	207.661	114.381	131.795	162.841	201.634	246.122	291.294	320.653		(0,79]	251.313	130.137	154.535	196.598	245.469	299.685	354.875	390.72
(0,1]	105.011	61.2317	68.5084	82.4251	100.643	123.233	145.524	162.531		(0,1]	108.506	63.2828	70.8582	84.9147	103.791	127.475	152.47	170.623
(1,3]	127.825	74.8305	83.841	101.254	123.669	149.556	177.744	195.595		(1,3]	131.402	75.7403	84.2835	102.473	125.98	154.633	186.297	205.384
(3,8]	150.984	89.3126	99.9549	119.946	145.885	176.173	208.203	230.079		(3,8]	165.041	96.1699	108.005	129.719	158.732	193.848	230.331	255.125
(8,13]	168.801	100.775	113.034	135.573	163.379	196.22	231.227	253.827		(8,13]	200.032	120.006	133.596	159.564	193.694	233.606	274.599	302.77
(13,17]	180.692	109.804	121.547	144.161	174.959	210.89	248.083	272.056		(13,17]	221.167	135.587	150.134	177.745	214.56	257.417	300.427	330.684
(17,49]	208.702	127.805	141.467	167.929	202.154	242.65	284.341	311.363		(17,49]	267.309	163.317	181.332	215.188	258.993	310.395	363.888	400.033
(49,69]	231.397	143.974	159.112	188.197	224.805	267.578	311.932	341.118		(49,69]	275.505	170.797	188.888	223.08	267.463	318.764	372.683	407.874
(69,79]	240.576	150.35	166.302	195.802	233.989	277.602	323.825	354.414		(69,79]	262.934	162.925	179.719	212.389	255.451	305.06	355.744	388.907
Base+fortified	AM	P5	P10	P25	P50	P75	P90	P95		Base+fortified	AM	P5	P10	P25	P50	P75	P90	P95
(0,79]	218.069	121.134	138.439	170.048	210.516	258.008	307.541	340.011		(0,79]	262.425	139.426	162.682	204.221	254.658	312.065	371.594	410.87
(0,1]	119.894	70.0938	78.2676	93.9701	114.67	140.564	166.355	186.184		(0,1]	125.576	73.9711	82.5551	98.5159	120.031	147.171	175.994	197.045
(1,3]	142.303	83.2307	93.0081	112.007	137.366	166.442	198.525	219.097		(1,3]	148.276	85.5517	95.3106	115.697	141.888	174.275	210.605	231.87
(3,8]	164.57	96.5666	108.031	129.954	158.5	192.336	228.322	253.557		(3,8]	180.664	105.219	118.284	141.916	173.319	212.035	252.633	280.143
(8,13]	181.414	107.022	120.109	144.393	174.844	211.406	250.514	275.839		(8,13]	213.969	127.584	141.941	169.696	206.653	249.99	295.15	327.493
(13,17]	192.843	115.447	127.991	152.364	185.943	225.74	267.472	294.453		(13,17]	234.02	141.93	157.475	186.958	226.294	272.981	320.56	353.553
(17,49]	219.16	132.031	146.522	174.544	211.4	255.648	301.747	332.054		(17,49]	277.432	167.256	186.028	221.489	267.831	322.983	380.93	420.332
(49,69]	240.398	146.406	162.212	193.092	232.527	279.236	328.395	361.129		(49,69]	285.489	174.172	193.03	228.904	276.176	331.42	390.068	428.9
(69,79]	248.971	152.061	168.749	200.057	241.068	288.69	339.74	374.216		(69,79]	273.973	167.171	184.885	219.379	265.319	318.7	374.361	410.779
FEMALE AND MALE
Base+fortified+supplements	AM	P5	P10	P25	P50	P75	P90	P95
(0,79]	324.128	137.482	159.463	200.985	259.021	347.647	553.826	752.889
(0,1]	195.667	84.7625	95.0596	120.955	160.567	225.867	336.352	423.916
(1,3]	180.045	83.0165	94.4975	117.353	152.004	206.941	295.939	372.802
(3,8]	203.901	103.018	115.99	141.601	178.648	231.98	318.076	390.805
(8,13]	233.441	120.538	134.312	162.98	203.466	261.022	356.411	451.381
(13,17]	244.849	130.742	146.28	176.43	217.898	275.127	362.443	450.705
(17,49]	333.825	156.304	175.259	212.616	267.681	355.753	563.538	749.974
(49,69]	376.559	167.66	187.411	227.623	286.716	390.861	669.419	877.272
(69,79]	354.789	164.889	185.182	223.908	283.168	390.57	641.449	812.113

## Sheet: Vitamin D
Vitamin D (μg)
FEMALE										MALE
Base diet	AM	P5	P10	P25	P50	P75	P90	P95		Base diet	AM	P5	P10	P25	P50	P75	P90	P95
(0,79]	1.75445	0.562036	0.727867	1.06998	1.57371	2.24475	3.01271	3.5542		(0,79]	2.226	0.692734	0.92147	1.38938	2.03627	2.8562	3.76367	4.39497
(0,1]	0.67641	0.196621	0.253755	0.380704	0.578878	0.869102	1.19776	1.47351		(0,1]	0.559677	0.176003	0.223956	0.325336	0.484179	0.715339	0.99216	1.21157
(1,3]	0.898696	0.274569	0.353156	0.526485	0.795574	1.14764	1.58193	1.8892		(1,3]	0.840244	0.274554	0.34116	0.500597	0.739076	1.07061	1.48125	1.74774
(3,8]	1.13461	0.364497	0.463204	0.681189	1.00612	1.44218	1.95854	2.34843		(3,8]	1.18174	0.416426	0.522171	0.737212	1.05809	1.49522	2.00212	2.35948
(8,13]	1.31857	0.437655	0.559647	0.813041	1.17674	1.66663	2.25095	2.65996		(8,13]	1.49861	0.573276	0.699591	0.971565	1.36668	1.88121	2.46421	2.89207
(13,17]	1.45121	0.505479	0.627356	0.88808	1.29999	1.85019	2.48526	2.92232		(13,17]	1.68853	0.674235	0.819787	1.11714	1.55064	2.11451	2.73228	3.18342
(17,49]	1.76053	0.643454	0.794085	1.11347	1.58935	2.22286	2.94855	3.45461		(17,49]	2.24062	0.909403	1.1006	1.49796	2.05901	2.78693	3.61109	4.19238
(49,69]	2.01933	0.767052	0.939692	1.30892	1.83732	2.53228	3.32615	3.88549		(49,69]	2.70089	1.17298	1.39597	1.85615	2.50919	3.32916	4.2492	4.88574
(69,79]	2.12645	0.818077	1.00294	1.38504	1.94239	2.6562	3.48947	4.08268		(69,79]	2.88156	1.27262	1.50499	1.99557	2.68592	3.55194	4.49132	5.14502
Base+fortified	AM	P5	P10	P25	P50	P75	P90	P95
(0,79]	2.6372	1.04249	1.27469	1.75161	2.43141	3.29925	4.26683	4.93586		Base+fortified	AM	P5	P10	P25	P50	P75	P90	P95
(0,1]	2.11801	0.829483	1.01257	1.39039	1.92951	2.65209	3.41016	4.01231		(0,79]	3.46046	1.27015	1.58511	2.23896	3.17321	4.36836	5.70175	6.63068
(1,3]	2.17022	0.837262	1.03729	1.43314	2.00631	2.71315	3.54908	4.05266		(0,1]	3.85108	1.63379	1.96514	2.6154	3.54533	4.77976	6.14151	7.15888
(3,8]	2.2096	0.852693	1.0449	1.45519	2.0309	2.75883	3.60059	4.17635		(1,3]	2.18855	0.744762	0.942224	1.35499	1.97326	2.76547	3.71285	4.3335
(8,13]	2.24787	0.863015	1.07106	1.4873	2.068	2.80106	3.63753	4.23577		(3,8]	2.32828	0.825529	1.0338	1.46427	2.10533	2.94685	3.90981	4.60128
(13,17]	2.32069	0.91204	1.10932	1.51659	2.13476	2.91738	3.80571	4.38138		(8,13]	2.6573	0.989874	1.22155	1.71304	2.43404	3.35373	4.38757	5.11711
(17,49]	2.56018	1.03665	1.25919	1.71491	2.36428	3.19754	4.12007	4.74102		(13,17]	2.87105	1.10879	1.36225	1.88638	2.6413	3.61931	4.67445	5.43496
(49,69]	2.9007	1.21248	1.46242	1.98148	2.69599	3.59933	4.59733	5.28412		(17,49]	3.45549	1.3652	1.66996	2.29321	3.18186	4.32039	5.5892	6.48675
(69,79]	3.11162	1.32643	1.59646	2.13855	2.90328	3.84262	4.90488	5.63601		(49,69]	3.91902	1.62473	1.96018	2.65214	3.63666	4.86453	6.23565	7.18225
										(69,79]	4.09028	1.72059	2.06349	2.78494	3.8072	5.08179	6.46396	7.39675
MALE AND FEMALE
Base+fortified+supplements	AM	P5	P10	P25	P50	P75	P90	P95
(0,79]	4.74497	1.31511	1.63531	2.3306	3.44217	5.30486	8.91583	12.5906
(0,1]	9.25213	1.68749	2.39592	5.24113	10.3974	12.232	13.8601	15.5477
(1,3]	7.26701	1.32731	1.74902	2.93052	6.03567	11.0262	13.4738	16.4616
(3,8]	4.25649	1.07532	1.34657	1.93784	3.01951	5.10288	8.7858	11.8939
(8,13]	3.35783	1.01987	1.27774	1.81666	2.6461	3.93558	6.02266	8.16279
(13,17]	3.21504	1.05104	1.3051	1.83754	2.62745	3.78013	5.53638	7.23517
(17,49]	4.01007	1.26869	1.56484	2.19104	3.14229	4.57641	6.80428	9.08089
(49,69]	5.50457	1.63088	1.99266	2.76721	3.98971	6.13953	10.5156	14.6343
(69,79]	7.06155	1.87528	2.2784	3.16385	4.60402	7.43471	15.0209	22.2541

## Sheet: Vitamin E
Vitamin E (mg)
FEMALE										MALE
Base diet	AM	P5	P10	P25	P50	P75	P90	P95		Base diet	AM	P5	P10	P25	P50	P75	P90	P95
(0,79]	9.31554	4.70553	5.55463	7.06088	8.97418	11.2087	13.5435	15.0697		(0,79]	12.0189	5.40045	6.65657	8.86207	11.5729	14.6775	17.9363	20.1014
(0,1]	3.57109	1.65418	1.94731	2.53145	3.33266	4.36864	5.42493	6.2481		(0,1]	4.1037	1.95375	2.28457	2.92313	3.82179	5.0014	6.29511	7.25996
(1,3]	5.73199	2.81317	3.29342	4.22463	5.45816	6.9185	8.56596	9.6108		(1,3]	5.45613	2.60676	3.00946	3.89417	5.11291	6.63318	8.39714	9.50216
(3,8]	7.36689	3.80667	4.40077	5.53489	7.04175	8.82215	10.7418	12.0575		(3,8]	7.5552	3.72922	4.35311	5.51931	7.12614	9.16068	11.3245	12.8472
(8,13]	8.26867	4.35781	5.04505	6.31375	7.92133	9.84677	11.914	13.2591		(8,13]	9.77362	5.1222	5.87511	7.34384	9.32874	11.7323	14.2338	15.9819
(13,17]	8.75641	4.7238	5.37987	6.63736	8.39425	10.475	12.6559	14.0416		(13,17]	11.091	6.02332	6.84518	8.44294	10.6299	13.2372	15.905	17.8097
(17,49]	9.53006	5.24114	5.95434	7.33214	9.15904	11.3314	13.5974	15.0796		(17,49]	13.3893	7.33887	8.34298	10.2735	12.8286	15.903	19.1405	21.3371
(49,69]	9.98314	5.52563	6.27928	7.72814	9.60728	11.8388	14.156	15.7029		(49,69]	12.6698	6.89728	7.87435	9.70068	12.1421	15.0483	18.1559	20.235
(69,79]	10.126	5.62914	6.39095	7.84297	9.76327	11.9786	14.3559	15.9625		(69,79]	11.193	6.04647	6.86591	8.51597	10.7273	13.3423	16.1013	17.9472
Base+fortified	AM	P5	P10	P25	P50	P75	P90	P95		Base+fortified	AM	P5	P10	P25	P50	P75	P90	P95
(0,79]	10.6094	5.73488	6.58671	8.17067	10.2219	12.632	15.143	16.7909		(0,79]	13.7636	6.77411	7.97655	10.2241	13.1384	16.6025	20.3496	22.8583
(0,1]	6.01197	3.07989	3.54996	4.46634	5.69086	7.235	8.7766	9.96036		(0,1]	6.40806	3.28639	3.77552	4.71012	6.01219	7.70891	9.56259	10.9435
(1,3]	7.93169	4.18558	4.8037	6.02338	7.61761	9.47025	11.4982	12.791		(1,3]	7.90633	3.98852	4.55921	5.79234	7.43353	9.52536	11.9315	13.3806
(3,8]	9.21243	4.97386	5.6762	7.06427	8.84778	10.9514	13.1786	14.7019		(3,8]	10.0421	5.17658	5.97471	7.45865	9.4944	12.0582	14.8308	16.7221
(8,13]	9.86155	5.36747	6.15677	7.62417	9.48166	11.6694	14.0115	15.5839		(8,13]	12.1689	6.50649	7.40178	9.19166	11.6066	14.5278	17.6334	19.8872
(13,17]	10.2377	5.67124	6.41667	7.85304	9.84469	12.1815	14.6428	16.1805		(13,17]	13.3781	7.30574	8.29721	10.2046	12.7944	15.9392	19.2101	21.5139
(17,49]	10.7773	6.04111	6.83781	8.3672	10.3843	12.7638	15.2434	16.8596		(17,49]	15.143	8.2866	9.40149	11.5637	14.455	17.9771	21.7545	24.3022
(49,69]	11.0896	6.23393	7.06208	8.64591	10.6893	13.1127	15.6142	17.2825		(49,69]	14.0355	7.6022	8.66711	10.6754	13.399	16.6749	20.2277	22.6239
(69,79]	11.1888	6.30959	7.14361	8.72597	10.8059	13.1987	15.7654	17.4862		(69,79]	12.4795	6.73671	7.63613	9.45249	11.9206	14.8642	18.0156	20.1404
FEMALE AND MALE
Base+fortified+supplements	AM	P5	P10	P25	P50	P75	P90	P95
(0,79]	15.3293	6.56759	7.6758	9.82506	12.8042	16.8233	22.2546	27.406
(0,1]	7.40884	3.14819	3.7419	4.88341	6.56583	8.92725	11.9653	14.4922
(1,3]	9.3609	4.25859	4.96389	6.47004	8.57978	11.3888	14.6411	17.0686
(3,8]	10.817	5.23564	6.06177	7.72876	10.046	13.0148	16.5146	19.0809
(8,13]	12.0485	6.19572	7.08092	8.82961	11.2764	14.3697	17.9082	20.5535
(13,17]	12.7809	6.67702	7.61511	9.4738	12.0688	15.2266	18.7167	21.2945
(17,49]	15.5858	7.30881	8.36262	10.484	13.4246	17.3548	22.4603	27.0667
(49,69]	17.0259	7.18472	8.25777	10.3997	13.4506	17.9492	24.7706	32.455
(69,79]	18.276	6.85027	7.90711	9.9948	13.1495	17.9334	25.3459	32.8209
